# Supplementary material for: Mathematical properties of optimal fluxes in cellular reaction networks at balanced growth
Source: PLoS Comput Biol. 2023 Jun 6;19(6):e1011156. doi: 10.1371/journal.pcbi.1011156 (PMC10275479; doi:10.1371/journal.pcbi.1011156)
Supplement: S1 File — As described in the S1 Text. (ZIP) [file pcbi.1011156.s002.zip]

Archive with 19 entries (19 files):
- A.ods
- B.ods
- C.ods
- D.ods
- Exportcsv.R
- f0.R
- GBA.R
- Model A, mean time (0.0216s) results.csv
- Model A, mean time (0.0216s) results.pdf
- Model B, mean time (0.0272s) results.csv
- Model B, mean time (0.0272s) results.pdf
- Model C, mean time (0.0372s) results.csv
- Model C, mean time (0.0372s) results.pdf
- Model D, mean time (0.08s) results.csv
- Model D, mean time (0.08s) results.pdf
- Optimization.R
- Plots.R
- readme.txt
- Readmodelods.R
