# Supplementary material for: Mathematical properties of optimal fluxes in cellular reaction networks at balanced growth
Source: PLoS Comput Biol. 2023 Jun 6;19(6):e1011156. doi: 10.1371/journal.pcbi.1011156 (PMC10275479; doi:10.1371/journal.pcbi.1011156)
Supplement: S1 File — As described in the S1 Text. (ZIP) [file pcbi.1011156.s002.zip › C.ods]

## Sheet: Info
Description:	Model with two transport reactions. Note the external concentration of CO2 doesn't influence here the turnover time of CO2 excretion reaction
Units:
Km	g/L
kcat	1/h	([mass of products]/[mass of protein]/h)
rho	g/L
Sheets:	M	Mass fraction matrix
	K	Michaelis constant matrix
	KI	Inhibition constant matrix
	kcat	Turnover numbers
	conditions	Value of rho and external concentrations at different growth conditions

## Sheet: M
	G transport	CO2 excretion	AA production	Ribosome
G	1	0	-1	0
CO2	0	-1	0.2	0
AA	0	0	0.8	-1
Protein	0	0	0	1

## Sheet: K
	G transport	CO2 excretion	AA production	Ribosome
x_G	10	0	0	0
x_CO2	0	0	0	0
G	0	0	10	0
CO2	0	10	0	0
AA	0	0	0	8.3
Protein	0	0	0	0

## Sheet: kcat
	G transport	CO2 excretion	AA production	Ribosome
kcat	10	100	8	4.55

## Sheet: conditions
	1	2	3	4	5	6	7	8	9	10	11	12	13	14	15	16	17	18	19	20	21	22	23	24	25
rho	340	340	340	340	340	340	340	340	340	340	340	340	340	340	340	340	340	340	340	340	340	340	340	340	340
x_G	100	66.6666666667	44.4444444444	29.6296296296	19.7530864198	13.1687242798	8.7791495199	5.8527663466	3.9018442311	2.6012294874	1.7341529916	1.1561019944	0.7707346629	0.5138231086	0.3425487391	0.2283658261	0.152243884	0.1014959227	0.0676639485	0.045109299	0.030072866	0.0200485773	0.0133657182	0.0089104788	0.0059403192
x_CO2	1	1	1	1	1	1	1	1	1	1	1	1	1	1	1	1	1	1	1	1	1	1	1	1	1
